# Supplementary material for: Explainable machine learning reveals ribosome biogenesis biomarkers in preeclampsia risk prediction
Source: Front Immunol. 2025 Jun 9;16:1595222. doi: 10.3389/fimmu.2025.1595222 (PMC12183210; doi:10.3389/fimmu.2025.1595222)
Supplement: Supplementary file 4 [file Table3.xlsx]

## Sheet: Sheet1
mRNA	TF
DDX28	CTCF
DDX28	RAD21
DDX28	STAG1
DDX28	SMC3
DDX28	CREB1
DDX28	YY1
DDX28	CEBPB
DDX28	CEBPA
DDX28	FOXA1
DDX28	HNF4A
GLUL	CTCF
GLUL	FOXA1
GLUL	RAD21
GLUL	FOXA2
GLUL	STAG1
GLUL	SMC3
GLUL	AR
GLUL	SPI1
GLUL	CEBPB
GLUL	EGR1
GLUL	HOXB13
NCL	CTCF
NCL	MYC
NCL	MAX
NCL	RAD21
NCL	USF1
NCL	GABPA
NCL	EGR1
NCL	ERG
NCL	SPI1
NCL	USF2
NCL	ELF1
NCL	SMC3
NCL	CEBPB
NCL	POLR2A
NCL	YY1
RIOK1	MYC
RIOK1	MAX
RIOK1	GABPA
RIOK1	CTCF
RIOK1	ELF1
RIOK1	ERG
RIOK1	SPI1
RIOK1	RUNX1
RIOK1	ETS1
RIOK1	MYCN
RRS1	MYC
RRS1	MAX
RRS1	ERG
RRS1	ELF1
RRS1	GABPA
RRS1	CTCF
RRS1	TBP
RRS1	E2F6
RRS1	ETS1
RRS1	ETV1
RRS1	TEAD4
SUV39H1	GATA1
SUV39H1	TAL1
