# Supplementary material for: Explainable machine learning reveals ribosome biogenesis biomarkers in preeclampsia risk prediction
Source: Front Immunol. 2025 Jun 9;16:1595222. doi: 10.3389/fimmu.2025.1595222 (PMC12183210; doi:10.3389/fimmu.2025.1595222)
Supplement: Supplementary file 5 [file Table4.xlsx]

## Sheet: Sheet1
mRNA	RBP
DDX28	DDX3X
GLUL	TARDBP
GLUL	ELAVL1
GLUL	ELAVL3
GLUL	U2AF1
GLUL	FUS
GLUL	RBFOX2
GLUL	DDX3X
GLUL	G3BP1
GLUL	MBNL2
GLUL	HNRNPC
GLUL	IGF2BP1
GLUL	U2AF2
GLUL	YTHDF2
NCL	TARDBP
NCL	ELAVL1
NCL	HNRNPC
NCL	U2AF1
NCL	YTHDF2
NCL	ELAVL3
NCL	FUS
NCL	G3BP1
NCL	RNPS1
NCL	IGF2BP3
NCL	U2AF2
NCL	DDX3X
NCL	YTHDF1
NCL	LIN28B
NCL	RBFOX2
NCL	SERBP1
NCL	YTHDC1
NCL	ALYREF
NCL	IGF2BP1
NCL	PTBP1
NCL	RBMX
NCL	SRSF2
NCL	UPF1
RIOK1	TARDBP
RIOK1	ELAVL1
RIOK1	HNRNPC
RIOK1	DDX3X
RRS1	ELAVL1
RRS1	DDX3X
SUV39H1	TARDBP
SUV39H1	DDX3X
