# Supplementary material for: Explainable machine learning reveals ribosome biogenesis biomarkers in preeclampsia risk prediction
Source: Front Immunol. 2025 Jun 9;16:1595222. doi: 10.3389/fimmu.2025.1595222 (PMC12183210; doi:10.3389/fimmu.2025.1595222)
Supplement: Supplementary file 6 [file Table5.xlsx]

## Sheet: Sheet1
mRNA	miRNA
GLUL	miR-382-5p
GLUL	miR-185-5p
GLUL	miR-423-5p
GLUL	miR-3184-5p
GLUL	miR-34a-5p
GLUL	miR-223-3p
GLUL	miR-128-3p
GLUL	miR-302a-3p
GLUL	miR-34c-5p
GLUL	miR-302b-3p
GLUL	miR-302c-3p
GLUL	miR-302d-3p
GLUL	miR-373-3p
GLUL	miR-449a
GLUL	miR-520e
GLUL	miR-520f-3p
GLUL	miR-520a-3p
GLUL	miR-520b
GLUL	miR-520c-3p
GLUL	miR-520d-3p
GLUL	miR-449b-5p
GLUL	miR-582-3p
GLUL	miR-3681-3p
GLUL	miR-216a-3p
GLUL	miR-183-5p
GLUL	miR-372-3p
GLUL	miR-625-5p
GLUL	miR-802
GLUL	miR-545-5p
GLUL	miR-1224-5p
GLUL	miR-302e
GLUL	miR-4784
NCL	miR-1323
NCL	miR-548o-3p
NCL	miR-409-3p
NCL	miR-874-3p
NCL	miR-5195-3p
NCL	miR-5586-5p
NCL	miR-145-5p
NCL	miR-137
NCL	miR-28-3p
NCL	miR-876-5p
NCL	miR-483-5p
NCL	miR-138-5p
NCL	miR-769-5p
NCL	miR-340-5p
NCL	miR-888-5p
NCL	miR-410-3p
NCL	miR-494-3p
NCL	miR-577
NCL	miR-140-3p
NCL	miR-296-3p
NCL	miR-493-5p
NCL	miR-508-3p
NCL	miR-4436a
NCL	miR-5000-3p
NCL	miR-431-5p
NCL	miR-432-5p
NCL	miR-522-3p
NCL	miR-224-3p
SUV39H1	miR-493-5p
SUV39H1	miR-1914-3p
SUV39H1	miR-5194
